# Supplementary material for: Inactivation of the High-Affinity Ca2+ Uptake System Delays the Amiodarone-Induced Ca2+ Influx in Yeast Ogataea parapolymorpha
Source: Int J Mol Sci. 2025 Nov 25;26(23):11386. doi: 10.3390/ijms262311386 (PMC12692672; doi:10.3390/ijms262311386)
Supplement: Supplementary file 1 [file ijms-26-11386-s001.zip]

Archive with 1 entries (1 files):
- ijms-3986000-supplementary.pdf
